# Supplementary material for: Defining an optimal control for RNAi experiments with adult Schistosoma mansoni
Source: Sci Rep. 2023 Jun 16;13:9766. doi: 10.1038/s41598-023-36826-6 (PMC10276032; doi:10.1038/s41598-023-36826-6)
Supplement: Supplementary file 3 — Supplementary Information 3. [file 41598_2023_36826_MOESM3_ESM.xlsx]

## Sheet: Supplementary table S3 V7
Supplementary Table S3. Target gene prediction for non-schistosomal dsRNAs based on the S. mansoni genome versions 7 (V7) and 10 (V10)
Targets	Total siRNA hits	Efficient siRNA hits	dsRNA	Gene description
Smp_174170	2	0	neoR	Putative homeobox protein meis [Source:UniProtKB/TrEMBL;Acc:A0A3Q0KT55]
Smp_031100	1	0	neoR	Putative liquid facets [Source:UniProtKB/TrEMBL;Acc:A0A3Q0KE09]
Smp_158130	1	0	neoR	CTP:phosphoethanolamine cytidylyltransferase [Source:UniProtKB/TrEMBL;Acc:A0A3Q0KQW9]
Smp_310930	1	0	neoR	AMP deaminase [Source:UniProtKB/TrEMBL;Acc:A0A5K4F3M5]
Smp_310930	1	0	neoR	AMP deaminase [Source:UniProtKB/TrEMBL;Acc:A0A5K4F3M5]
Smp_159730	1	0	neoR	Protein kinase [Source:UniProtKB/TrEMBL;Acc:A0A3Q0KR59]
Smp_004440	1	0	neoR	Hypothetical
Smp_094360	6	0	ampR	Putative hepatitis B virus X associated protein, hbxa [Source:UniProtKB/TrEMBL;Acc:A0A3Q0KJ89]
Smp_140880	5	0	ampR	Kruppel-like factor [Source:UniProtKB/TrEMBL;Acc:A0A3Q0KNA0]
Smp_163340	4	0	ampR	Timeless, putative [Source:UniProtKB/TrEMBL;Acc:A0A3Q0KRK0]
Smp_304720	3	0	ampR	Protein kinase domain-containing protein [Source:UniProtKB/TrEMBL;Acc:A0A5K4F257]
Smp_309180	3	0	ampR	Hypothetical
Smp_000500	3	0	ampR	Hypothetical
Smp_086910	3	0	ampR	Nucleolar protein 16 [Source:UniProtKB/TrEMBL;Acc:A0A3Q0KIT2]
Smp_084090	3	0	ampR	Putative junctophilin [Source:UniProtKB/TrEMBL;Acc:G4VRF7]
Smp_142250	2	0	ampR	Suppressor of cytokine signaling, putative [Source:UniProtKB/TrEMBL;Acc:A0A3Q0KNI3]
Smp_148220	2	0	ampR	Hypothetical
Smp_244020	2	0	ampR	Hypothetical
Smp_100070	2	0	ampR	RWD domain-containing protein [Source:UniProtKB/TrEMBL;Acc:A0A3Q0KJR7]
Smp_171530	1	0	ampR	Beta-parvin-related [Source:UniProtKB/TrEMBL;Acc:A0A5K4EWK9]
Smp_037230	1	0	ampR	Fimbrin, putative [Source:UniProtKB/TrEMBL;Acc:A0A3Q0KEJ8]
Smp_089700	1	0	ampR	Integrin beta [Source:UniProtKB/TrEMBL;Acc:A0A3Q0KIZ6]
Smp_332740	1	0	ampR	Hypothetical
Smp_194710	1	0	ampR	Putative voltage-gated potassium channel [Source:UniProtKB/TrEMBL;Acc:A0A3Q0KUR5]
Smp_061100	1	0	ampR	Hypothetical
Smp_130440	1	0	ampR	LIM zinc-binding domain-containing protein [Source:UniProtKB/TrEMBL;Acc:A0A3Q0KLL5]
Smp_173340	1	0	ampR	Putative transcription factor [Source:UniProtKB/TrEMBL;Acc:A0A3Q0KT53]
Smp_055310	1	0	ampR	[Histone H4]-lysine(20) N-methyltransferase [Source:UniProtKB/TrEMBL;Acc:A0A5K4EEB8]
Smp_308910	1	0	ampR	Hypothetical
Smp_267120	1	0	ampR	Hypothetical
Smp_241460	1	0	ampR	AA_TRNA_LIGASE_II_ALA domain-containing protein [Source:UniProtKB/TrEMBL;Acc:A0A5K4F2P1]
Smp_125790	1	0	ampR	Actin-related protein 5 [Source:UniProtKB/TrEMBL;Acc:A0A5K4ELJ0]
Smp_301040	1	0	ampR	Hypothetical
Smp_169030	1	0	ampR	Putative aspartyl-tRNA synthetase [Source:UniProtKB/TrEMBL;Acc:A0A3Q0KSJ5]
Smp_196300	1	0	ampR	Putative rhogef and pleckstrin domain protein [Source:UniProtKB/TrEMBL;Acc:A0A3Q0KUU9]
Smp_154340	1	0	ampR	Putative nuclear factor Y transcription factor subunit B homolog [Source:UniProtKB/TrEMBL;Acc:A0A5K4ETZ9]
Smp_030830	1	0	ampR	Rna-binding ras-gap sh3 binding protein related [Source:UniProtKB/TrEMBL;Acc:A0A3Q0KDZ3]
Smp_341920	1	0	ampR	Hypothetical
Smp_329710	1	0	ampR	Hypothetical
Smp_347600	1	0	ampR	Protein kinase domain-containing protein [Source:UniProtKB/TrEMBL;Acc:A0A5K4FEJ0]
Smp_174110	1	0	ampR	Ankyrin_rpt-contain_dom domain-containing protein [Source:UniProtKB/TrEMBL;Acc:A0A5K4EX62]
Smp_149130	1	0	ampR	Putative fimbrin/plastin [Source:UniProtKB/TrEMBL;Acc:A0A3Q0KPG5]
Smp_027390	1	0	ampR	Exocyst complex component Sec8 [Source:UniProtKB/TrEMBL;Acc:A0A3Q0KDL3]
Smp_322780	1	0	ampR	Hypothetical
Smp_149200	1	0	ampR	Dynactin subunit 1 [Source:UniProtKB/TrEMBL;Acc:A0A3Q0KPL2]
Smp_129950	1	0	ampR	Rna-binding protein 12 (Sh3/ww domain anchor protein in the nucleus) (Swan), putative [Source:UniProtKB/TrEMBL;Acc:G4LZ44]
Smp_333400	1	0	ampR	Bifunctional lysine-specific demethylase and histidyl-hydroxylase [Source:UniProtKB/TrEMBL;Acc:A0A5K4F7Z9]
Smp_245870	1	0	ampR	Hypothetical
Smp_130480	7	0	gfp	TBC1 domain family member 15, putative [Source:UniProtKB/TrEMBL;Acc:A0A5K4ELQ8]
Smp_040510	5	0	gfp	Alpha-1,6-mannosyl-glycoprotein 6-beta-N-acetylglucosaminyltransferase [Source:UniProtKB/TrEMBL;Acc:A0A5K4EDJ1]
Smp_041370	5	0	gfp	Hypothetical
Smp_173760	4	0	gfp	Hypothetical
Smp_342830	4	0	gfp	Hypothetical
Smp_163550	4	0	gfp	Hypothetical
Smp_003930	3	0	gfp	Hypothetical
Smp_344820	3	0	gfp	Hypothetical
Smp_347610	3	0	gfp	Fe2OG dioxygenase domain-containing protein [Source:UniProtKB/TrEMBL;Acc:A0A5K4FFP2]
Smp_128600	3	0	gfp	Putative chromodomain helicase DNA binding protein [Source:UniProtKB/TrEMBL;Acc:A0A3Q0KLA5]
Smp_122910	3	0	gfp	Ataxia telangiectasia mutated (Atm)-related [Source:UniProtKB/TrEMBL;Acc:A0A5K4EK46]
Smp_056280	3	0	gfp	Hypothetical
Smp_143480	3	0	gfp	MANSC domain-containing protein [Source:UniProtKB/TrEMBL;Acc:A0A5K4EQ55]
Smp_319810	3	0	gfp	Hypothetical
Smp_150280	3	0	gfp	Putative f-box/leucine rich repeat protein [Source:UniProtKB/TrEMBL;Acc:A0A3Q0KPS7]
Smp_343650	3	0	gfp	Hypothetical
Smp_316080	3	0	gfp	BTB domain-containing protein [Source:UniProtKB/TrEMBL;Acc:A0A5K4F4E0]
Smp_344580	3	0	gfp	LLGL domain-containing protein [Source:UniProtKB/TrEMBL;Acc:A0A5K4FD99]
Smp_018210	3	0	gfp	Hypothetical
Smp_156160	2	0	gfp	Hypothetical
Smp_310170	2	0	gfp	Hypothetical
Smp_344850	2	0	gfp	Hypothetical
Smp_136920	2	0	gfp	Putative n-acetylgalactosaminyltransferase [Source:UniProtKB/TrEMBL;Acc:G4VHC4]
Smp_341720	2	0	gfp	MYND-type domain-containing protein [Source:UniProtKB/TrEMBL;Acc:A0A5K4FD64]
Smp_345560	2	0	gfp	Autophagy protein 5 [Source:UniProtKB/TrEMBL;Acc:A0A5K4FDM9]
Smp_243850	2	0	gfp	USP domain-containing protein [Source:UniProtKB/TrEMBL;Acc:A0A5K4F189]
Smp_173140	2	0	gfp	Subfamily M3A non-peptidase homologue (M03 family) [Source:UniProtKB/TrEMBL;Acc:A0A3Q0KT12]
Smp_129020	2	0	gfp	Innexin [Source:UniProtKB/TrEMBL;Acc:A0A3Q0KLG6]
Smp_132930	2	0	gfp	Hypothetical
Smp_162660	2	0	gfp	Glutamine-dependent NAD(+) synthetase [Source:UniProtKB/TrEMBL;Acc:A0A5K4EUW6]
Smp_214120	2	0	gfp	SAM_MT_RSMB_NOP domain-containing protein [Source:UniProtKB/TrEMBL;Acc:A0A5K4EZQ1]
Smp_018500	2	0	gfp	Gluconokinase [Source:UniProtKB/TrEMBL;Acc:A0A3Q0KCW4]
Smp_328140	2	0	gfp	Hypothetical
Smp_006320	2	0	gfp	Gap associated protein-related [Source:UniProtKB/TrEMBL;Acc:G4VQQ6]
Smp_128660	2	0	gfp	Hypothetical
Smp_147590	2	0	gfp	Putative rac guanyl-nucleotide exchange factor [Source:UniProtKB/TrEMBL;Acc:A0A5K4EQZ2]
Smp_153820	2	0	gfp	ATP-dependent helicase ATRX [Source:UniProtKB/TrEMBL;Acc:A0A3Q0KQB0]
Smp_246380	2	0	gfp	Hypothetical
Smp_319380	2	0	gfp	Hypothetical
Smp_204580	2	0	gfp	Smp_204580 [Source:UniProtKB/TrEMBL;Acc:A0A3Q0KV04]
Smp_139200	2	0	gfp	Nuclear hormone receptor nor-1/nor-2, putative [Source:UniProtKB/TrEMBL;Acc:A0A3Q0KN41]
Smp_027550	2	0	gfp	Putative RNA-binding protein [Source:UniProtKB/TrEMBL;Acc:G4VIC7]
Smp_248100	1	0	gfp	Nuclear receptor domain-containing protein [Source:UniProtKB/TrEMBL;Acc:A0A5K4F319]
Smp_321340	1	0	gfp	Hypothetical
Smp_342380	1	0	gfp	Hypothetical
Smp_343270	1	0	gfp	Hypothetical
Smp_131810	1	0	gfp	Peptide-O-fucosyltransferase [Source:UniProtKB/TrEMBL;Acc:A0A3Q0KLY3]
Smp_090070	1	0	gfp	WD-repeat protein, putative [Source:UniProtKB/TrEMBL;Acc:G4LYU7]
Smp_180910	1	0	gfp	Putative pumilio [Source:UniProtKB/TrEMBL;Acc:A0A3Q0KTY3]
Smp_310510	1	0	gfp	Hypothetical
Smp_313810	1	0	gfp	Hypothetical
Smp_307600	1	0	gfp	Hypothetical
Smp_135900	1	0	gfp	Putative dna double-strand break repair rad50 ATPase [Source:UniProtKB/TrEMBL;Acc:A0A3Q0KMJ1]
Smp_243150	1	0	gfp	Hypothetical
Smp_083410	1	0	gfp	Elongation factor 1-gamma, putative [Source:UniProtKB/TrEMBL;Acc:G4LXB1]
Smp_169460	1	0	gfp	Rab, putative [Source:UniProtKB/TrEMBL;Acc:A0A5K4EVI7]
Smp_315710	1	0	gfp	Phosphatidylinositol-4-phosphate 5-kinase type I, putative [Source:UniProtKB/TrEMBL;Acc:A0A5K4F642]
Smp_163320	1	0	gfp	Ank repeat-containing, putative [Source:UniProtKB/TrEMBL;Acc:A0A3Q0KRP9]
Smp_170760	1	0	gfp	Putative bromodomain containing protein [Source:UniProtKB/TrEMBL;Acc:A0A3Q0KSP2]
Smp_137930	1	0	gfp	Hypothetical
Smp_180320	1	0	gfp	Egg secreted protein ESP15-like [Source:UniProtKB/TrEMBL;Acc:A0A3Q0KTV3]
Smp_158980	1	0	gfp	Neuronal calcium sensor, putative [Source:UniProtKB/TrEMBL;Acc:G4LZZ2]
Smp_318690	1	0	gfp	CULLIN_2 domain-containing protein [Source:UniProtKB/TrEMBL;Acc:A0A5K4F8C9]
Smp_347560	1	0	gfp	RECA_2 domain-containing protein [Source:UniProtKB/TrEMBL;Acc:A0A5K4FFN8]
Smp_174090	1	0	gfp	Hypothetical
Smp_156960	1	0	gfp	Nardilysin (M16 family) [Source:UniProtKB/TrEMBL;Acc:A0A3Q0KQL3]
Smp_175430	1	0	gfp	DNA damage-binding protein 1 [Source:UniProtKB/TrEMBL;Acc:A0A3Q0KTB3]
Smp_123840	1	0	gfp	Hypothetical
Smp_000790	1	0	gfp	Actin binding LIM protein family member 2-related [Source:UniProtKB/TrEMBL;Acc:A0A3Q0KBE1]
Smp_159620	1	0	gfp	Hypothetical
Smp_194420	1	0	gfp	Hypothetical
Smp_151600	1	0	gfp	Putative neuronal calcium sensor [Source:UniProtKB/TrEMBL;Acc:G4V5N3]
Smp_334390	1	0	gfp	Hydin_ADK domain-containing protein [Source:UniProtKB/TrEMBL;Acc:A0A5K4F930]
Smp_331160	1	0	gfp	Hypothetical
Smp_194030	1	0	gfp	G-protein signalling modulator, putative [Source:UniProtKB/TrEMBL;Acc:A0A5K4EXK6]
Smp_241420	1	0	gfp	AGC-kinase C-terminal domain-containing protein [Source:UniProtKB/TrEMBL;Acc:A0A5K4F2N6]
Smp_065840	1	0	gfp	DNA topoisomerase 2 [Source:UniProtKB/TrEMBL;Acc:A0A3Q0KH18]
Smp_247280	1	0	gfp	C2H2-type domain-containing protein [Source:UniProtKB/TrEMBL;Acc:A0A5K4F2R8]
Smp_333910	1	0	gfp	F-actin-capping protein subunit beta [Source:UniProtKB/TrEMBL;Acc:A0A5K4F8V1]
Smp_345040	1	0	gfp	Hypothetical
Smp_321250	1	0	gfp	PKS_ER domain-containing protein [Source:UniProtKB/TrEMBL;Acc:A0A5K4F8Y7]
Smp_336370	1	0	gfp	Hypothetical
Smp_334130	1	0	gfp	Hypothetical
Smp_132470	1	0	gfp	Subfamily A1A unassigned peptidase (A01 family) [Source:UniProtKB/TrEMBL;Acc:A0A3Q0KM40]
Smp_335900	1	0	gfp	Subfamily A1A unassigned peptidase (A01 family) [Source:UniProtKB/TrEMBL;Acc:A0A5K4F9H4]
Smp_347540	1	0	gfp	Hypothetical
Smp_072560	1	0	gfp	Hypothetical
Smp_246100	1	0	gfp	Hypothetical
Smp_154850	1	0	gfp	Putative rap gtpase-activating protein [Source:UniProtKB/TrEMBL;Acc:A0A3Q0KQG7]
Smp_328690	1	0	gfp	Hypothetical
Smp_041630	1	0	gfp	Hypothetical
Smp_012780	1	0	gfp	ADP-ribosyl cyclase/cyclic ADP-ribose hydrolase [Source:UniProtKB/TrEMBL;Acc:A0A3Q0KCF6]
Smp_131350	1	0	gfp	Sodium-bile acid cotransporter related [Source:UniProtKB/TrEMBL;Acc:A0A3Q0KLU3]
Smp_158990	1	0	gfp	Neuronal calcium sensor, putative [Source:UniProtKB/TrEMBL;Acc:G4LZZ3]
Smp_031000	1	0	gfp	Putative cullin [Source:UniProtKB/TrEMBL;Acc:G4VPI9]
Smp_211050	1	0	gfp	Acylaminoacyl-peptidase (S09 family) [Source:UniProtKB/TrEMBL;Acc:A0A3Q0KVB3]
Smp_173210	1	0	gfp	Putative zinc finger protein [Source:UniProtKB/TrEMBL;Acc:A0A3Q0KTI0]
Smp_135020	1	0	gfp	Putative oxalate:formate antiporter [Source:UniProtKB/TrEMBL;Acc:A0A3Q0KMB4]
Smp_161750	1	0	gfp	Splicing factor 45 [Source:UniProtKB/TrEMBL;Acc:A0A5K4ETW5]
Smp_099170	1	0	gfp	DNA-directed rna polymerase II subunit,putative [Source:UniProtKB/TrEMBL;Acc:G4LUY0]
Smp_336730	1	0	gfp	Hypothetical
Smp_140620	1	0	gfp	Putative g-protein coupled receptor [Source:UniProtKB/TrEMBL;Acc:A0A5K4ENZ6]
Smp_016380	1	0	gfp	Cytohesin-related guanine nucleotide-exchange protein [Source:UniProtKB/TrEMBL;Acc:A0A3Q0KCQ4]
Smp_081250	1	0	gfp	Putative voltage-gated potassium channel [Source:UniProtKB/TrEMBL;Acc:G4V8N9]
Smp_163760	1	0	gfp	Menin [Source:UniProtKB/TrEMBL;Acc:A0A5K4EUW8]
Smp_088920	1	0	gfp	Serine/threonine kinase [Source:UniProtKB/TrEMBL;Acc:A0A5K4EHX3]
Smp_306990	1	0	gfp	Hypothetical
Smp_149030	1	0	gfp	Hypothetical
Smp_136570	1	0	gfp	Piezo-type mechanosensitive ion channel component [Source:UniProtKB/TrEMBL;Acc:A0A3Q0KMS3]
Smp_346650	1	0	gfp	Transcription elongation factor spt6 [Source:UniProtKB/TrEMBL;Acc:A0A5K4FGM0]
Smp_138140	1	0	gfp	Gsx family homeobox protein [Source:UniProtKB/TrEMBL;Acc:A0A3Q0KMS6]
Smp_158630	1	0	gfp	Cement protein 3B variant 1, putative [Source:UniProtKB/TrEMBL;Acc:A0A5K4ET94]
Smp_046290	1	0	gfp	Putative marvel-containing potential lipid raft-associated protein [Source:UniProtKB/TrEMBL;Acc:G4VKT0]
Smp_065770	1	0	gfp	Putative sugar transporter [Source:UniProtKB/TrEMBL;Acc:A0A5K4EFP0]
Smp_304090	1	0	gfp	Hypothetical
Smp_146940	1	0	gfp	Innexin [Source:UniProtKB/TrEMBL;Acc:A0A3Q0KPF8]

## Sheet: Supplementary table S3 V10
Supplementary Table S3. Target gene prediction for non-schistosomal dsRNAs based on the S. mansoni genome version 10
Yellow indicates a gene with a large increase in its transcript length in V10 compared to V7. Green indicates genes in V10 predicted by si-Fi to have more than 1 potential siRNA. Red indicates genes that are no longer predicted as off-targets according to V10.
Targets	Total siRNA hits	Efficient siRNA hits	dsRNA	Gene description
Smp_335590	3	0	neoR	Serine/threonine protein phosphatase 2A regulatory subunit [Source:UniProtKB/TrEMBL;Acc:A0A5K4FAT8]
Smp_174170	2	0	neoR	Putative homeobox protein meis [Source:UniProtKB/TrEMBL;Acc:A0A3Q0KT55]
Smp_178360	1	0	neoR	E3 UFM1-protein ligase 1 homolog [Source:UniProtKB/TrEMBL;Acc:A0A3Q0KTN3]
Smp_031100	1	0	neoR	Putative liquid facets [Source:UniProtKB/TrEMBL;Acc:A0A3Q0KE09]
Smp_158130	1	0	neoR	ethanolamine-phosphate cytidylyltransferase [Source:UniProtKB/TrEMBL;Acc:A0A3Q0KQW9]
Smp_310930	1	0	neoR	AMP deaminase [Source:UniProtKB/TrEMBL;Acc:A0A5K4F3M5]
Smp_013360	1	0	neoR	U1 small nuclear ribonucleoprotein 70 kDa [Source:UniProtKB/TrEMBL;Acc:A0A3Q0KCH6]
Smp_159730	1	0	neoR	Protein kinase [Source:UniProtKB/TrEMBL;Acc:A0A3Q0KR59]
Smp_004440	1	0	neoR	NXPE family member 3-like [Source:UniProtKB/TrEMBL;Acc:A0A3Q0KBR3]
Smp_244630	1	0	neoR	Innexin [Source:UniProtKB/TrEMBL;Acc:A0A5K4F1H2]
Smp_305070	1	0	neoR	NA
Smp_094360	6	0	ampR	Putative hepatitis B virus X associated protein, hbxa [Source:UniProtKB/TrEMBL;Acc:A0A3Q0KJ89]
Smp_140880	5	0	ampR	Kruppel-like factor [Source:UniProtKB/TrEMBL;Acc:A0A3Q0KNA0]
Smp_329710	5	0	ampR	Ovule protein [Source:UniProtKB/TrEMBL;Acc:A0A5K4FB18]
Smp_163340	4	0	ampR	Timeless, putative [Source:UniProtKB/TrEMBL;Acc:A0A3Q0KRK0]
Smp_143630	3	0	ampR	NA
Smp_165350	3	0	ampR	Putative clasp2 protein [Source:UniProtKB/TrEMBL;Acc:A0A5K4EVE1]
Smp_013360	3	0	ampR	U1 small nuclear ribonucleoprotein 70 kDa [Source:UniProtKB/TrEMBL;Acc:A0A3Q0KCH6]
Smp_245870	3	0	ampR	Cohesin loading complex subunit SCC4 homolog [Source:UniProtKB/TrEMBL;Acc:A0A5K4F1Z4]
Smp_000500	3	0	ampR	GH97_N domain-containing protein [Source:UniProtKB/TrEMBL;Acc:A0A3Q0KBC1]
Smp_194170	3	0	ampR	Putative f1 [Source:UniProtKB/TrEMBL;Acc:G4V672]
Smp_212380	3	0	ampR	Ubiquitin-specific peptidase 2 (C19 family) [Source:UniProtKB/TrEMBL;Acc:G4VD01]
Smp_304720	3	0	ampR	Protein kinase domain-containing protein [Source:UniProtKB/TrEMBL;Acc:A0A5K4F257]
Smp_035540	3	0	ampR	SWIM-type domain-containing protein [Source:UniProtKB/TrEMBL;Acc:G4V7P0]
Smp_084090	3	0	ampR	Putative junctophilin [Source:UniProtKB/TrEMBL;Acc:G4VRF7]
Smp_016730	3	0	ampR	Putative heme binding protein [Source:UniProtKB/TrEMBL;Acc:G4VKX8]
Smp_142250	2	0	ampR	Suppressor of cytokine signaling, putative [Source:UniProtKB/TrEMBL;Acc:A0A3Q0KNI3]
Smp_311010	2	0	ampR	S4 RNA-binding domain-containing protein [Source:UniProtKB/TrEMBL;Acc:A0A5K4F5C4]
Smp_148220	2	0	ampR	WD_REPEATS_REGION domain-containing protein [Source:UniProtKB/TrEMBL;Acc:A0A3Q0KPF9]
Smp_244020	2	0	ampR	Pellino [Source:UniProtKB/TrEMBL;Acc:A0A5K4F1L3]
Smp_100070	2	0	ampR	RWD domain-containing protein [Source:UniProtKB/TrEMBL;Acc:A0A3Q0KJR7]
Smp_097320	1	0	ampR	PH domain-containing protein [Source:UniProtKB/TrEMBL;Acc:G4VMK5]
Smp_171530	1	0	ampR	Beta-parvin-related [Source:UniProtKB/TrEMBL;Acc:A0A5K4EWK9]
Smp_037230	1	0	ampR	Fimbrin, putative [Source:UniProtKB/TrEMBL;Acc:A0A3Q0KEJ8]
Smp_149130	1	0	ampR	Putative fimbrin/plastin [Source:UniProtKB/TrEMBL;Acc:A0A3Q0KPG5]
Smp_089700	1	0	ampR	Integrin beta [Source:UniProtKB/TrEMBL;Acc:A0A3Q0KIZ6]
Smp_343650	1	0	ampR	Laminin subunit alpha-1 [Source:UniProtKB/TrEMBL;Acc:A0A5K4FDV5]
Smp_322780	1	0	ampR	TLC domain-containing protein [Source:UniProtKB/TrEMBL;Acc:A0A5K4F9A9]
Smp_027390	1	0	ampR	Exocyst complex component Sec8 [Source:UniProtKB/TrEMBL;Acc:A0A3Q0KDL3]
Smp_332740	1	0	ampR	Nuclear pore complex protein [Source:UniProtKB/TrEMBL;Acc:A0A5K4F7R6]
Smp_194710	1	0	ampR	Putative voltage-gated potassium channel [Source:UniProtKB/TrEMBL;Acc:A0A3Q0KUR5]
Smp_061100	1	0	ampR	Cilia- and flagella-associated protein 126 [Source:UniProtKB/TrEMBL;Acc:G4V868]
Smp_173340	1	0	ampR	Putative transcription factor [Source:UniProtKB/TrEMBL;Acc:A0A3Q0KT53]
Smp_308910	1	0	ampR	NA
Smp_267120	1	0	ampR	Mitochondrial carrier protein [Source:UniProtKB/TrEMBL;Acc:A0A5K4F2W1]
Smp_074560	1	0	ampR	GATA zinc finger domain-containing protein 14-like [Source:UniProtKB/TrEMBL;Acc:G4VRD2]
Smp_149200	1	0	ampR	Dynactin subunit 1 [Source:UniProtKB/TrEMBL;Acc:A0A3Q0KPL2]
Smp_301040	1	0	ampR	Serine/threonine-protein phosphatase 4 regulatory subunit 4-like [Source:UniProtKB/TrEMBL;Acc:A0A5K4F325]
Smp_169030	1	0	ampR	Putative aspartyl-tRNA synthetase [Source:UniProtKB/TrEMBL;Acc:A0A3Q0KSJ5]
Smp_030830	1	0	ampR	Rna-binding ras-gap sh3 binding protein related [Source:UniProtKB/TrEMBL;Acc:A0A3Q0KDZ3]
Smp_196300	1	0	ampR	Putative rhogef and pleckstrin domain protein [Source:UniProtKB/TrEMBL;Acc:A0A3Q0KUU9]
Smp_347600	1	0	ampR	Protein kinase domain-containing protein [Source:UniProtKB/TrEMBL;Acc:A0A5K4FEJ0]
Smp_345520	1	0	ampR	CCA tRNA nucleotidyltransferase 1, mitochondrial [Source:UniProtKB/TrEMBL;Acc:A0A5K4FG35]
Smp_041700	1	0	ampR	Rhodopsin-like orphan GPCR,putative [Source:UniProtKB/TrEMBL;Acc:G4M0H4]
Smp_314010	1	0	ampR	Leishmanolysin-like peptidase [Source:UniProtKB/TrEMBL;Acc:A0A5K4F759]
Smp_129950	1	0	ampR	Rna-binding protein 12 (Sh3/ww domain anchor protein in the nucleus) (Swan), putative [Source:UniProtKB/TrEMBL;Acc:G4LZ44]
Smp_125790	1	0	ampR	Actin-related protein 5 [Source:UniProtKB/TrEMBL;Acc:A0A5K4ELJ0]
Smp_053990	1	0	ampR	Putative heat shock protein 70 (Hsp70)-interacting protein [Source:UniProtKB/TrEMBL;Acc:G4VHQ8]
Smp_333400	1	0	ampR	Bifunctional lysine-specific demethylase and histidyl-hydroxylase [Source:UniProtKB/TrEMBL;Acc:A0A5K4FA31]
Smp_130440	1	0	ampR	LIM zinc-binding domain-containing protein [Source:UniProtKB/TrEMBL;Acc:A0A3Q0KLL5]
Smp_130480	7	0	gfp	TBC1 domain family member 15, putative [Source:UniProtKB/TrEMBL;Acc:A0A3Q0KLQ3]
Smp_342830	4	0	gfp	CD109 antigen [Source:UniProtKB/TrEMBL;Acc:A0A5K4FB41]
Smp_328690	4	0	gfp	Adenylate kinase 7 [Source:UniProtKB/TrEMBL;Acc:A0A5K4F768]
Smp_036010	4	0	gfp	Magnesium transporter NIPA2 [Source:UniProtKB/TrEMBL;Acc:G4VHT3]
Smp_341290	4	0	gfp	Putative annexin [Source:UniProtKB/TrEMBL;Acc:G4VL82]
Smp_008620	4	0	gfp	Rhomboid-like protein [Source:UniProtKB/TrEMBL;Acc:A0A3Q0KC48]
Smp_150280	3	0	gfp	Putative f-box/leucine rich repeat protein [Source:UniProtKB/TrEMBL;Acc:A0A3Q0KPS7]
Smp_003930	3	0	gfp	Intraflagellar transport protein 56 [Source:UniProtKB/TrEMBL;Acc:G4V6C8]
Smp_300910	3	0	gfp	Serine/threonine-protein kinase Doa [Source:UniProtKB/TrEMBL;Acc:A0A5K4F4Y3]
Smp_012780	3	0	gfp	ADP-ribosyl cyclase/cyclic ADP-ribose hydrolase [Source:UniProtKB/TrEMBL;Acc:A0A3Q0KCF6]
Smp_319650	3	0	gfp	GDNF domain-containing protein [Source:UniProtKB/TrEMBL;Acc:A0A5K4F6R0]
Smp_327420	3	0	gfp	Cap-specific mRNA (nucleoside-2'-O-)-methyltransferase 1 [Source:UniProtKB/TrEMBL;Acc:A0A5K4F8G5]
Smp_022890	3	0	gfp	Rho-GAP domain-containing protein [Source:UniProtKB/TrEMBL;Acc:A0A5K4EB14]
Smp_211280	3	0	gfp	V-type proton ATPase subunit C [Source:UniProtKB/TrEMBL;Acc:A0A3Q0KVA0]
Smp_036370	2	0	gfp	Putative peroxisomal membrane protein 2, pxmp2 [Source:UniProtKB/TrEMBL;Acc:A0A3Q0KEG8]
Smp_139200	2	0	gfp	Nuclear hormone receptor nor-1/nor-2, putative [Source:UniProtKB/TrEMBL;Acc:A0A3Q0KN41]
Smp_156160	2	0	gfp	WD_REPEATS_REGION domain-containing protein [Source:UniProtKB/TrEMBL;Acc:A0A5K4ET29]
Smp_147590	2	0	gfp	Putative rac guanyl-nucleotide exchange factor [Source:UniProtKB/TrEMBL;Acc:G4VBI1]
Smp_342080	2	0	gfp	Spc7 domain-containing protein [Source:UniProtKB/TrEMBL;Acc:A0A5K4FDA7]
Smp_162390	2	0	gfp	Transmembrane protein [Source:UniProtKB/TrEMBL;Acc:G4LZC0]
Smp_089670	2	0	gfp	Putative macroglobulin/complement [Source:UniProtKB/TrEMBL;Acc:A0A3Q0KJ08]
Smp_196920	2	0	gfp	Ig-like domain-containing protein [Source:UniProtKB/TrEMBL;Acc:A0A3Q0KUM7]
Smp_159560	2	0	gfp	Putative gata binding factor [Source:UniProtKB/TrEMBL;Acc:A0A3Q0KRF8]
Smp_126290	2	0	gfp	C2H2-type domain-containing protein [Source:UniProtKB/TrEMBL;Acc:A0A3Q0KL13]
Smp_246890	2	0	gfp	CABIT domain-containing protein [Source:UniProtKB/TrEMBL;Acc:A0A5K4F2M7]
Smp_346190	2	0	gfp	TIMELESS-interacting protein [Source:UniProtKB/TrEMBL;Acc:A0A5K4FDW9]
Smp_136920	2	0	gfp	Putative n-acetylgalactosaminyltransferase [Source:UniProtKB/TrEMBL;Acc:G4VHC4]
Smp_167650	2	0	gfp	DH domain-containing protein [Source:UniProtKB/TrEMBL;Acc:A0A3Q0KSN2]
Smp_001900	1	0	gfp	Septate junction protein [Source:UniProtKB/TrEMBL;Acc:A0A3Q0KBI3]
Smp_026920	1	0	gfp	GTP cyclohydrolase 1 [Source:UniProtKB/TrEMBL;Acc:A0A3Q0KDM0]
Smp_340770	1	0	gfp	Putative zinc finger protein [Source:UniProtKB/TrEMBL;Acc:G4VBK7]
Smp_334130	1	0	gfp	Tripartite motif-containing protein 2 [Source:UniProtKB/TrEMBL;Acc:A0A5K4F871]
Smp_345550	1	0	gfp	C2H2-type domain-containing protein [Source:UniProtKB/TrEMBL;Acc:A0A5K4FC72]
Smp_160730	1	0	gfp	Putative zinc finger protein [Source:UniProtKB/TrEMBL;Acc:A0A3Q0KRB6]
Smp_312850	1	0	gfp	Sodium/potassium/calcium exchanger 6 [Source:UniProtKB/TrEMBL;Acc:A0A5K4F5Q4]
Smp_000790	1	0	gfp	Actin binding LIM protein family member 2-related [Source:UniProtKB/TrEMBL;Acc:A0A5K4E8J8]
Smp_041630	1	0	gfp	Protein-tyrosine-phosphatase [Source:UniProtKB/TrEMBL;Acc:A0A3Q0KEX7]
Smp_075400	1	0	gfp	RGS domain-containing protein [Source:UniProtKB/TrEMBL;Acc:G4LX25]
Smp_247930	1	0	gfp	Frizzled-4 [Source:UniProtKB/TrEMBL;Acc:A0A5K4F303]
Smp_090070	1	0	gfp	WD-repeat protein, putative [Source:UniProtKB/TrEMBL;Acc:G4LYU7]
Smp_050080	1	0	gfp	NAD dehydrogenase, putative [Source:UniProtKB/TrEMBL;Acc:G4LWL6]
Smp_138340	1	0	gfp	C2H2-type domain-containing protein [Source:UniProtKB/TrEMBL;Acc:A0A3Q0KMT9]
Smp_347540	1	0	gfp	Glycosyltransferase-like protein LARGE1 [Source:UniProtKB/TrEMBL;Acc:A0A5K4FC65]
Smp_160140	1	0	gfp	Transcription factor,putative [Source:UniProtKB/TrEMBL;Acc:A0A3Q0KR86]
Smp_180910	1	0	gfp	Putative pumilio [Source:UniProtKB/TrEMBL;Acc:A0A3Q0KTY3]
Smp_161360	1	0	gfp	Putative syndecan [Source:UniProtKB/TrEMBL;Acc:A0A3Q0KRD9]
Smp_143810	1	0	gfp	Transmembrane protein [Source:UniProtKB/TrEMBL;Acc:A0A3Q0KNT2]
Smp_052640	1	0	gfp	C2H2-type domain-containing protein [Source:UniProtKB/TrEMBL;Acc:A0A3Q0KFY1]
Smp_141000	1	0	gfp	Interleukin enhancer binding factor, putative [Source:UniProtKB/TrEMBL;Acc:A0A3Q0KND6]
Smp_013470	1	0	gfp	40S ribosomal protein S2 [Source:UniProtKB/TrEMBL;Acc:G4VH46]
Smp_345510	1	0	gfp	Rho GTPase-activating protein 190 [Source:UniProtKB/TrEMBL;Acc:A0A5K4FBE1]
Smp_146940	1	0	gfp	Innexin [Source:UniProtKB/TrEMBL;Acc:A0A3Q0KPF8]
Smp_342380	1	0	gfp	Glycosyltransferase-like protein LARGE1 [Source:UniProtKB/TrEMBL;Acc:A0A5K4FAY9]
Smp_150750	1	0	gfp	Centriolin [Source:UniProtKB/TrEMBL;Acc:A0A3Q0KPU8]
Smp_020070	1	0	gfp	Centrosomal protein of 162 kDa [Source:UniProtKB/TrEMBL;Acc:A0A3Q0KD41]
Smp_343270	1	0	gfp	Adenomatous polyposis coli protein [Source:UniProtKB/TrEMBL;Acc:A0A5K4FF26]
Smp_330470	1	0	gfp	AF4/FMR2 family member lilli [Source:UniProtKB/TrEMBL;Acc:A0A5K4F7N1]
Smp_104970	1	0	gfp	Putative leucine-rich transmembrane protein [Source:UniProtKB/TrEMBL;Acc:G4VJW0]
Smp_175020	1	0	gfp	Amiloride-sensitive sodium channel,putative [Source:UniProtKB/TrEMBL;Acc:A0A3Q0KTE1]
Smp_315480	1	0	gfp	RanBD1 domain-containing protein [Source:UniProtKB/TrEMBL;Acc:A0A5K4F5K7]
Smp_021800	1	0	gfp	Prefoldin subunit 3 [Source:UniProtKB/TrEMBL;Acc:G4VDV2]
Smp_138200	1	0	gfp	DUF2428 domain-containing protein [Source:UniProtKB/TrEMBL;Acc:A0A3Q0KMX9]
Smp_139480	1	0	gfp	receptor protein-tyrosine kinase [Source:UniProtKB/TrEMBL;Acc:A0A3Q0KMZ0]
Smp_035580	1	0	gfp	Serine/threonine-protein phosphatase [Source:UniProtKB/TrEMBL;Acc:G4V7P4]
Smp_336370	1	0	gfp	Cadherin [Source:UniProtKB/TrEMBL;Acc:A0A5K4F8V9]
Smp_155370	1	0	gfp	Myocardin-related transcription factor [Source:UniProtKB/TrEMBL;Acc:A0A5K4ES96]
Smp_313210	1	0	gfp	BTB domain-containing protein [Source:UniProtKB/TrEMBL;Acc:A0A5K4F581]
Smp_170760	1	0	gfp	Putative bromodomain containing protein [Source:UniProtKB/TrEMBL;Acc:A0A3Q0KSP2]
Smp_067090	1	0	gfp	DNA-directed RNA polymerase subunit [Source:UniProtKB/TrEMBL;Acc:A0A5K4EFS8]
Smp_346440	1	0	gfp	Myotubularin phosphatase domain-containing protein [Source:UniProtKB/TrEMBL;Acc:A0A5K4FBS0]
Smp_040510	0	0	gfp	Alpha-1,6-mannosyl-glycoprotein 6-beta-N-acetylglucosaminyltransferase [Source:UniProtKB/TrEMBL;Acc:A0A5K4EDJ1]
Smp_041370	0	0	gfp	Hypothetical
Smp_173760	0	0	gfp	Hypothetical
Smp_163550	0	0	gfp	Hypothetical
