# Supplementary material for: Defining an optimal control for RNAi experiments with adult Schistosoma mansoni
Source: Sci Rep. 2023 Jun 16;13:9766. doi: 10.1038/s41598-023-36826-6 (PMC10276032; doi:10.1038/s41598-023-36826-6)
Supplement: Supplementary file 4 — Supplementary Information 4. [file 41598_2023_36826_MOESM4_ESM.xlsx]

## Sheet: worm scoring
Supplementary Table S4. worm scoring
pairing stability	neoR						ampR						gfp
	control			dsRNA			control			dsRNA			control			dsRNA
days of treatment	sample 1	sample 2	sample 3	sample 1	sample 2	sample 3	sample 1	sample 2	sample 3	sample 1	sample 2	sample 3	sample 1	sample 2	sample 3	sample 1	sample 2	sample 3
3	7	9	6	10	7	7	10	10	10	9	10	10	9	9	10	9	10	10
6	9	8	7	8	6	8	10	10	9	10	6	10	9	9	9	9	9	10
8	10	8	10	8	9	9	10	10	9	10	8	10	9	9	10	9	9	9
10	9	7	10	9	8	9	10	10	9	10	9	10	9	9	10	8	9	9
13	10	9	9	6	10	9	10	10	10	10	9	10	9	9	10	8	9	10
15	9	8	10	8	10	9	9	10	9	10	8	10	9	9	10	8	9	10
17	9	8	8	8	8	9	9	10	9	10	9	10	8	9	10	9	8	8
20	8	7	7	8	8	9	10	10	10	10	9	9	8	8	10	9	10	6
22	9	10	8	9	10	9	9	9	10	6	9	9	7	8	8	9	10	8
motility	neoR						ampR						gfp
	control			dsRNA			control			dsRNA			control			dsRNA
days of treatment	sample 1	sample 2	sample 3	sample 1	sample 2	sample 3	sample 1	sample 2	sample 3	sample 1	sample 2	sample 3	sample 1	sample 2	sample 3	sample 1	sample 2	sample 3
3	3	2.9	3	3	2.95	3	3	3	3	2.8	3	2.9	3	3	3	3	3	3
6	3	3	3	2.95	2.95	3	2.9	2.9	2.8	2.7	3.1	3	2.9	2.95	3	3	3	3
8	3	3	3	2.95	3	3	3	2.9	3	2.9	2.8	3	3	3	3	2.95	3	3
10	3	3	3	3	2.9	3	2.9	3	2.9	2.9	2.7	3	3	3	3	3	3	3
13	3	3	3	2.95	3	3.05	3	3	2.9	3	2.9	2.9	3	3	3	3	3	3
15	3	3	3	3	3	3	2.9	3	2.9	2.9	3	3	3	3	3	3	3	3
17	3	3	3	3	3	3	3	3	3	2.9	3	3	3	3	3	3	3	3
20	2.9	2.8	3	2.95	3	2.9	3	3	3	2.9	3	3.1	3	3	3	3	3	3
22	3	3	3	3	3	3	2.9	3	2.8	3.3	3	3.05	3	3	3	3	3	3

## Sheet: egg scoring
Supplementary Table S4. egg scoring
total eggs	neoR						ampR						gfp
	control			dsRNA			control			dsRNA			control			dsRNA
days of treatment	sample 1	sample 2	sample 3	sample 1	sample 2	sample 3	sample 1	sample 2	sample 3	sample 1	sample 2	sample 3	sample 1	sample 2	sample 3	sample 1	sample 2	sample 3
3	1236	1103	1073	1052	722	820	179	109	119	197	249	184	324	279	329	390	368	331
6	327	287	212	591	338	603	198	197	170	391	302	157	81	98	102	163	78	100
8	84	144	79	89	29	266	21	57	43	76	52	47	57	43	67	88	79	34
10	71	47	35	27	22	19	13	15	22	9	20	19	71	74	113	76	77	79
abnormal eggs [%]	neoR						ampR						gfp
	control			dsRNA			control			dsRNA			control			dsRNA
days of treatment	sample 1	sample 2	sample 3	sample 1	sample 2	sample 3	sample 1	sample 2	sample 3	sample 1	sample 2	sample 3	sample 1	sample 2	sample 3	sample 1	sample 2	sample 3
3	14.8017	12.7732	9.95935	12.055	14.1173	9.98535	1.8	0.9	1.3	0.9	1.6	1.7	11.7284	18.638	13.6778	16.4103	15.2174	14.1994
6	15.0404	15.5325	21.7958	10.3211	28.4553	17.0991	1	1.7	1.7	1.8	1.6	1.5	22.2222	22.449	18.6275	22.6994	33.3333	11
8	6.74157	8.62069	7.89474	10.4167	13.1173	11.2518	1.9	1.7	1.7	1.5	1.7	1.9	33.3333	11.6279	29.8507	36.3636	49.3671	14.7059
10	12.3457	12.987	10.5263	9.38967	10.6383	6.34921	3.2	3.5	2.7	4	3.9	3.7	28.169	17.5676	4.42478	21.0526	38.961	12.6582

## Sheet: qRT-PCR data
Supplementary Table S4. RT-qPCR data
Sample	fold_change	log(2)_fold_change	Gene	SD	Gender	dsRNA
Sample1	0.76	-0.395929	Smp_094360	0.325934	bsM	ampR
Sample2	1.01483	0.0212369	Smp_094360	0.325934	bsM	ampR
Sample3	0.57	-0.810966	Smp_094360	0.325934	bsM	ampR
Sample1	0.83	-0.268817	Smp_094360	0.332428	bsF	ampR
Sample2	1.41	0.495695	Smp_094360	0.332428	bsF	ampR
Sample3	0.72	-0.473931	Smp_094360	0.332428	bsF	ampR
Sample1	1.61	0.687061	Smp_140880	0.563822	bsM	ampR
Sample2	0.89	-0.168123	Smp_140880	0.563822	bsM	ampR
Sample3	0.77	-0.37707	Smp_140880	0.563822	bsM	ampR
Sample1	0.91	-0.136062	Smp_140880	0.261574	bsF	ampR
Sample2	0.95	-0.0740006	Smp_140880	0.261574	bsF	ampR
Sample3	1.27	0.344828	Smp_140880	0.261574	bsF	ampR
Sample1	1.14	0.189034	Smp_163340	0.469691	bsM	ampR
Sample2	1.27	0.344828	Smp_163340	0.469691	bsM	ampR
Sample3	0.69	-0.535332	Smp_163340	0.469691	bsM	ampR
Sample1	1.33	0.411426	Smp_163340	0.429045	bsF	ampR
Sample2	1.24	0.31034	Smp_163340	0.429045	bsF	ampR
Sample3	0.77	-0.37707	Smp_163340	0.429045	bsF	ampR
Sample 1	0.718636	-0.476667	Smp_173760	0.119963	bsM	gfp
Sample 2	0.675175	-0.566667	Smp_173760	0.119963	bsM	gfp
Sample 3	0.90125	-0.15	Smp_173760	0.119963	bsM	gfp
Sample 1	0.808508	-0.306667	Smp_173760	0.106811	bsF	gfp
Sample 2	0.61132	-0.71	Smp_173760	0.106811	bsF	gfp
Sample 3	0.638754	-0.646667	Smp_173760	0.106811	bsF	gfp
Sample 1	0.450625	-1.15	Smp_342830	0.101627	bsF	gfp
Sample 2	0.61132	-0.71	Smp_342830	0.101627	bsF	gfp
Sample 3	0.638754	-0.646667	Smp_342830	0.101627	bsF	gfp
Sample 1	1.09682	0.133333	Smp_342830	0.211009	bsM	gfp
Sample 2	0.675175	-0.566667	Smp_342830	0.211009	bsM	gfp
Sample 3	0.90125	-0.15	Smp_342830	0.211009	bsM	gfp
Sample 1	1.17013	0.226667	Smp_040510	0.151958	bsF	gfp
Sample 2	1.03049	0.0433333	Smp_040510	0.151958	bsF	gfp
Sample 3	0.866537	-0.206667	Smp_040510	0.151958	bsF	gfp
Sample 1	1.10957	0.15	Smp_040510	0.543897	bsM	gfp
Sample 2	0.66281	-0.593333	Smp_040510	0.543897	bsM	gfp
Sample 3	1.74513	0.803333	Smp_040510	0.543897	bsM	gfp
Sample 1	0.897095	-0.156667	Smp_130480	0.0971726	bsF	gfp
Sample 2	0.707107	-0.5	Smp_130480	0.0971726	bsF	gfp
Sample 3	0.766664	-0.383333	Smp_130480	0.0971726	bsF	gfp
Sample 1	0.764895	-0.386667	Smp_130480	0.349705	bsM	gfp
Sample 2	0.988514	-0.0166667	Smp_130480	0.349705	bsM	gfp
Sample 3	1.45062	0.536667	Smp_130480	0.349705	bsM	gfp
Sample 1	0.323462	-1.62833	Smp_163550	0.545849	bsF	gfp
Sample 2	0.687771	-0.54	Smp_163550	0.545849	bsF	gfp
Sample 3	0.496546	-1.01	Smp_163550	0.545849	bsF	gfp
Sample 1	0.993092	-0.01	Smp_163550	0.431375	bsM	gfp
Sample 2	0.831238	-0.266667	Smp_163550	0.431375	bsM	gfp
Sample 3	1.48968	0.575	Smp_163550	0.431375	bsM	gfp
Sample 1	0.581023	-0.783333	Smp_159730	0.626977	bsF	neoR
Sample 2	1.07674	0.106667	Smp_159730	0.626977	bsF	neoR
Sample 3	1.34412	0.426667	Smp_159730	0.626977	bsF	neoR
Sample 1	2.65124	1.40667	Smp_310930	0.558792	bsF	neoR
Sample 2	5.52765	2.46667	Smp_310930	0.558792	bsF	neoR
Sample 3	3.09513	1.63	Smp_310930	0.558792	bsF	neoR
Sample 1	2.75108	1.46	Smp_158130	1.52376	bsF	neoR
Sample 2	0.404254	-1.30667	Smp_158130	1.52376	bsF	neoR
Sample 3	2.27101	1.18333	Smp_158130	1.52376	bsF	neoR
Sample 1	0.764895	-0.386667	Smp_332860	0.86967	bsF	neoR
Sample 2	0.300756	-1.73333	Smp_332860	0.86967	bsF	neoR
Sample 3	0.928731	-0.106667	Smp_332860	0.86967	bsF	neoR
Sample 1	4.7349	2.24333	Smp_004440	1.8981	bsF	neoR
Sample 2	0.344681	-1.53667	Smp_004440	1.8981	bsF	neoR
Sample 3	1.03526	0.05	Smp_004440	1.8981	bsF	neoR
Sample 1	2.09459	1.06667	Smp_031100	1.1391	bsF	neoR
Sample 2	0.61132	-0.71	Smp_031100	1.1391	bsF	neoR
Sample 3	2.66352	1.41333	Smp_031100	1.1391	bsF	neoR
Sample 1	1.06683	0.0933333	Smp_159730	1.35264	bsM	neoR
Sample 2	0.164938	-2.6	Smp_159730	1.35264	bsM	neoR
Sample 3	0.360149	-1.47333	Smp_159730	1.35264	bsM	neoR
Sample 1	0.439825	-1.185	Smp_310930	3.61671	bsM	neoR
Sample 2	0.0350769	-4.83333	Smp_310930	3.61671	bsM	neoR
Sample 3	5.27803	2.4	Smp_310930	3.61671	bsM	neoR
Sample 1	1.15669	0.21	Smp_158130	1.93876	bsM	neoR
Sample 2	0.0967228	-3.37	Smp_158130	1.93876	bsM	neoR
Sample 3	0.136787	-2.87	Smp_158130	1.93876	bsM	neoR
Sample 1	1.14208	0.191667	Smp_332860	0.891351	bsM	neoR
Sample 2	3.61334	1.85333	Smp_332860	0.891351	bsM	neoR
Sample 3	1.37872	0.463333	Smp_332860	0.891351	bsM	neoR
Sample 1	0.411796	-1.28	Smp_004440	2.16898	bsM	neoR
Sample 2	0.0301158	-5.05333	Smp_004440	2.16898	bsM	neoR
Sample 3	0.40239	-1.31333	Smp_004440	2.16898	bsM	neoR
Sample 1	0.972655	-0.04	Smp_031100	0.693993	bsM	neoR
Sample 2	0.37285	-1.42333	Smp_031100	0.693993	bsM	neoR
Sample 3	0.562529	-0.83	Smp_031100	0.693993	bsM	neoR
Sample 1	64.5942	6.01333	Smp_174170	1.29904	bsM	neoR
Sample 2	13.5793	3.76333	Smp_174170	1.29904	bsM	neoR
Sample 3	13.5793	3.76333	Smp_174170	1.29904	bsM	neoR
Sample 1	133.436	7.06	Smp_174170	0.283608	bsF	neoR
Sample 2	192.672	7.59	Smp_174170	0.283608	bsF	neoR
Sample 3	142.025	7.15	Smp_174170	0.283608	bsF	neoR
